# Supplementary material for: Morin Hydrate Encapsulation and Release from Mesoporous Silica Nanoparticles for Melanoma Therapy
Source: Molecules. 2023 Jun 15;28(12):4776. doi: 10.3390/molecules28124776 (PMC10302569; doi:10.3390/molecules28124776)
Supplement: Supplementary file 1 [file molecules-28-04776-s001.zip]

Archive with 1 entries (1 files):
- molecules-2360486-supplementary.pdf
